# Supplementary material for: Haematologic outcomes and associated clinical characteristics among patients receiving Olaparib therapy in the UAE: a retrospective chart review
Source: Ann Med. 2024 Dec 13;57(1):2440631. doi: 10.1080/07853890.2024.2440631 (PMC11648135; doi:10.1080/07853890.2024.2440631)
Supplement: Supplemental Material [file IANN_A_2440631_SM9638.zip]

Archive with 3 entries (2 files):
- Supplementary_file/
- Supplementary_file/Supplementary_file_1.docx
- Supplementary_file/Supplementary_file_2.docx
